# Supplementary material for: Antifouling Conductive Composite Membrane with Reversible Wettability for Wastewater Treatment
Source: Membranes (Basel). 2022 Jun 16;12(6):626. doi: 10.3390/membranes12060626 (PMC9231251; doi:10.3390/membranes12060626)
Supplement: Supplementary file 1 [file membranes-12-00626-s001.zip]

Archive with 1 entries (1 files):
- membranes-1774668-supplementary.pdf
